# Supplementary material for: Methyl jasmonate enhances ursolic, oleanolic and rosmarinic acid production and sucrose induced biomass accumulation, in hairy roots of Lepechinia caulescens
Source: PeerJ. 2021 Apr 27;9:e11279. doi: 10.7717/peerj.11279 (PMC8086586; doi:10.7717/peerj.11279)
Supplement: Supplemental Information 2 [file peerj-09-11279-s002.csv]

Sucrose concentration (g)	Line 1	Line 5
15	0.2631	0.2462
15	0.2565	0.2385
15	0.2545	0.2337
15	0.2543	0.227
15	0.2529	0.2234
15	0.2466	0.2141
30	0.3663	0.3493
30	0.3657	0.336
30	0.3656	0.3248
30	0.3595	0.3136
30	0.3588	0.2933
30	0.3471	0.2912
45	0.4668	0.4492
45	0.4594	0.4339
45	0.4591	0.4302
45	0.4419	0.4114
45	0.4041	0.4084
45	0.3957	0.4008
60	0.5742	0.5153
60	0.5548	0.468
60	0.5431	0.458
60	0.5416	0.4474
60	0.5022	0.4281
60	0.4938	0.4149
