# Supplementary material for: Methyl jasmonate enhances ursolic, oleanolic and rosmarinic acid production and sucrose induced biomass accumulation, in hairy roots of Lepechinia caulescens
Source: PeerJ. 2021 Apr 27;9:e11279. doi: 10.7717/peerj.11279 (PMC8086586; doi:10.7717/peerj.11279)
Supplement: Supplemental Information 6 [file peerj-09-11279-s006.csv]

Elicitation time	MeJA concentration (�M)	UA	OA	RA
24	0	0.126911232	0.151269019	21.1768721
	0	0.083587882	0.1032032	21.7193036
	0	0.098843315	0.116224205	21.9187717
	100	0.115412607	0.133652035	19.3822032
	100	0.119753927	0.139985314	20.2230459
	100	0.122230877	0.138994925	20.7278405
	200	0.119677125	0.133426283	60.4666564
	200	0.126124487	0.139461112	61.041388
	200	0.124162247	0.137156905	59.3113442
	300	0.221240089	0.238176357	38.8659389
	300	0.218473595	0.23610277	39.0726113
	300	0.224860075	0.239760348	38.1944264
48	0	0.095682269	0.110871375	18.8062246
	0	0.085145563	0.098700481	18.7657344
	0	0.064823097	0.079066301	18.3585436
	100	0.12339747	0.145456498	26.7281019
	100	0.097149747	0.119245652	26.255927
	100	0.120958705	0.144647521	25.5914198
	200	0.112884522	0.124198215	29.9270308
	200	0.109087378	0.119760714	30.0658807
	200	0.07819119	0.091638718	28.8810341
	300	0.136291204	0.137146057	43.4648239
	300	0.123314443	0.128336432	43.1727784
	300	0.129992068	0.134474068	42.3815159
72	0	0.084541893	0.073246922	10.8303248
	0	0.086315321	0.074954783	10.9719648
	0	0.082346221	0.070657583	10.3254366
	100	0.126648643	0.119659301	34.9297152
	100	0.096541422	0.084765602	34.9200622
	100	0.098100971	0.087093573	34.2342579
	200	0.096567987	0.086561723	25.3663087
	200	0.099749483	0.086508504	25.4822784
	200	0.129851329	0.11599162	25.2589559
	300	0.159713123	0.149561252	40.3161143
	300	0.127112503	0.11014635	40.5831367
	300	0.14912617	0.161447354	39.8231113
